# Supplementary material for: Improving neglected tropical disease services and integration into primary healthcare in Southern Nations, Nationalities and People’s Region, Ethiopia: Results from a mixed methods evaluation of feasibility, acceptability and cost effectiveness
Source: PLoS Negl Trop Dis. 2025 Feb 20;19(2):e0011718. doi: 10.1371/journal.pntd.0011718 (PMC11870372; doi:10.1371/journal.pntd.0011718)
Supplement: S1 File — (XLSX) [file pntd.0011718.s002.xlsx]

## Sheet: Baseline
Facility_type	PatientUIC	sex_patient	age_patient	HW_profession	NTD	Considered_NTD	Consult_guideline	Guideline_age	Link_iccm	Appropriate_examination	Applied_intervention	Appropriate_detection	Appropriate_management	Appropriate_recording
Health post	1000	Male	Above 15	HEW	Yes	Yes	Yes	Yes		Yes	Yes	Yes	Yes	Yes
Health post	1001	Female	Above 15	HEW	Yes	Yes	Yes	Yes		Yes	Yes	Yes	Yes	Yes
Health post	1002	Female	Above 15	HEW	Yes	Yes	Yes	Yes		Yes	Yes	Yes	Yes	Yes
Health post	1004	Male	Above 15	HEW	Yes	Yes	Yes	Yes		Yes	Yes	Yes	Yes	Yes
Health post	1010	Female	5-15	HEW	No	No	No	No		Yes	No
Health post	1011	Female	Less than five	HEW	No	No	No	No	No	No	No
Health center	1021	Female	Above 15	Clinical nurse	Yes	Yes	Yes	Yes		Yes	Yes	Yes	Yes	Yes
Health center	1022	Male	Above 15	Clinical nurse	Yes	Yes	Yes	Yes		Yes	Yes	Yes	Yes	Yes
Health center	1023	Male	Above 15	Clinical nurse	No	No	No	No		Yes	No
Health center	1024	Male	Above 15	Clinical nurse	Yes	Yes	Yes	Yes		Yes	Yes	Yes	Yes	Yes
Health center	1025	Male	Above 15	Clinical nurse	Yes	Yes	Yes	Yes		Yes	Yes	Yes	Yes	Yes
Health center	1026	Female	Above 15	Clinical nurse	Yes	Yes	Yes	Yes		Yes	Yes	Yes	Yes	Yes
Health center	1027	Female	Above 15	Clinical nurse	Yes	Yes	Yes	Yes		Yes	Yes	Yes	Yes	Yes
Health center	1028	Male	Above 15	Clinical nurse	No	No	No	No		Yes	No
Health center	1029	Male	5-15	Clinical nurse	No	No	No	No		Yes	No
Health center	1030	Female	Above 15	Clinical nurse	Yes	Yes	No	No		Yes	Yes	Yes	Yes	Yes
Health center	1031	Male	Above 15	Clinical nurse	Yes	Yes	Yes	Yes		Yes	Yes	Yes	Yes	Yes
Health center	1032	Female	Above 15	Clinical nurse	Yes	Yes	Yes	Yes		Yes	Yes	Yes	Yes	Yes
Health center	1033	Female	Above 15	Clinical nurse	Yes	Yes	Yes	Yes		Yes	Yes	Yes	Yes	Yes
Health center	1034	Female	Above 15	Clinical nurse	Yes	Yes	Yes	Yes		Yes	Yes	Yes	Yes	Yes
Health center	1039	Male	Above 15	Clinical nurse	Yes	Yes	Yes	Yes		Yes	Yes	Yes	Yes	Yes
Health center	1035	Male	Above 15	Clinical nurse	Yes	Yes	Yes	Yes		Yes	Yes	Yes	Yes	Yes
Health center	1036	Male	Above 15	Clinical nurse	Yes	Yes	Yes	Yes		Yes	Yes	Yes	Yes	Yes
Health center	1037	Female	Above 15	Clinical nurse	Yes	Yes	Yes	Yes		Yes	Yes	Yes	Yes	Yes
Health center	1038	Male	Above 15	Clinical nurse	Yes	Yes	Yes	Yes		Yes	Yes	Yes	Yes	Yes
Hospital	1040	Male	Above 15	General practitioner	Yes	No	No	No		No	No	No	No	No
Hospital	1041	Female	Above 15	General practitioner	Yes	Yes	No	No		Yes	Yes	No	No	No
Hospital	1042	Female	Above 15	General practitioner	Yes	No	No	No		No	No	No	No	No
Hospital	1043	Female	Above 15	General practitioner	Yes	Yes	Yes	Yes		Yes	Yes	Yes	Yes	Yes
Health center	1043	Female	Above 15	Clinical nurse	No	No	No	No		Yes	No
Hospital	1045	Female	Above 15	General practitioner	Yes	Yes	No	No		Yes	Yes	No	No	No
Hospital	1046	Male	Above 15	General practitioner	No	No	No	No		No	No
Hospital	1047	Male	Above 15	General practitioner	No	No	No	No		No	No
Hospital	1049	Male	Less than five	General practitioner	Yes	Yes	Yes	Yes	Yes	Yes	Yes	Yes	Yes	Yes
Hospital	1050	Female	Above 15	General practitioner	Yes	Yes	Yes	Yes		Yes	Yes	Yes	Yes	Yes
Health post	1100	Female	Above 15	HEW	Yes	Yes	Yes	Yes		Yes	Yes	Yes	Yes	Yes
Health post	1111	Female	Less than five	HEW	No	No	No	No	No	No	No
Health post	1112	Female	Above 15	HEW	Yes	No	No	No		Yes	Yes	No	No	No
Health post	1112	Female	Above 15	HEW	Yes	Yes	Yes	Yes		Yes	Yes	Yes	Yes	Yes
Health post	1113	Female	Less than five	HEW	No	No	No	No	No	No	No
Health post	1114	Male	Above 15	HEW	Yes	Yes	Yes	Yes		Yes	Yes	Yes	Yes	Yes
Health center	1120	Female	Above 15	Clinical nurse	Yes	Yes	Yes	Yes		Yes	Yes	Yes	Yes	Yes
Health center	2028	Male	Above 15	Clinical nurse	Yes	No	No	No		Yes	Yes	No	No	No

## Sheet: Hospital
				Number of cases reported in the DHIS2 report during this period (Before Intervention)																Number of cases reported in the DHIS2 report during this period (After Intervention)
	Date of the visit to the facility	DHIS2 report - Period of the report - data from	DHIS2 report - Period of the report - data to	Total number of cases/tests	Number of cases -Male, < 1 year	Number of cases - Male, 1-4 years	Number of cases - Male, 5-14 years	Number of cases - Male, 15-29 years	Number of cases - Male, 30-64 years	Number of cases- Male, >=6 5 years	Number of cases- Female, < 1 year	Number of cases-Female, 1-4 years	Number of cases-Female, 5-14 years	Number of cases- Female, 15-29 years	Number of cases- Female, 30-64 years	Number of cases - Female, >=65 years		Date of the MC visit to the facility	DHIS2 report - Period of the report - data from	DHIS2 report - Period of the report - data to	Total number of cases/tests	Number of cases -Male, < 1 year	Number of cases - Male, 1-4 years	Number of cases - Male, 5-14 years	Number of cases - Male, 15-29 years	Number of cases - Male, 30-64 years	Number of cases- Male, >=6 5 years	Number of cases- Female, < 1 year	Number of cases-Female, 1-4 years	Number of cases-Female, 5-14 years	Number of cases- Female, 15-29 years	Number of cases- Female, 30-64 years	Number of cases - Female, >=65 years
Laboratory Analysis (Lab registry book)
Urine samples/ write on the right the number of tests performed:
Urinary examination – CCA		October, 2020	March, 2021																April, 2021	September, 2021	16													Positive = 3
Stool samples/ write on the right the number of tests performed:
Stools examination – microscopy		October, 2020	March, 2021	924													Positive = 0		April, 2021	September, 2021
Disease - DHIS2 Data (HMIS Section)
Intestinal shistosomiasis (B65-214/215)		October, 2020	March, 2021	0															April, 2021	September, 2021	4	0	0	0	0	1	0	0	0	0	0	3	0
Trachoma (A70-110)		October, 2020	March, 2021	0															April, 2021	September, 2021	3	0	0	1	0	0	0	0	0	0	0	2	0
Sequelae of Trachoma (B90-248)		October, 2020	March, 2021	0															April, 2021	September, 2021	0	0		0	0	0	0	0	0	0	0	0	0
Elephanthisais - Filariasis due to Wuchereria Bancrofti (B65-224)		October, 2020	March, 2021	0															April, 2021	September, 2021	0	0	0	0	0	0	0	0	0	0	0	0	0
Filariasis (B65-223)		October, 2020	March, 2021	0															April, 2021	September, 2021	0	0	0	0	0	0	0	0	0	0	0	0	0
Hydrocele (Hydrocele unspecified)- (N40-1112)		October, 2020	March, 2021	0															April, 2021	September, 2021	0	0	0	0	0	0	0	0	0	0	0	0	0
Service Delivery - Quarterly Service Delivery Reporting Form (DHIS2) - Before intervention
Number of of hydrocele cases operated (due to lymphatic filariasis) - NTD_LF_HyC.1				Sum
LF_HyC.1.1 <15 : Male				0
LF_HyC.1.2 >15 : Male				0
Number of lymph edema cases managed (podoconosis and lymphatic filariasis) - NTD_PODOLF_LyE.1				Sum
PODOLF_LyE.1.1 <15 : Male				0
PODOLF_LyE.1.2 : Female				0
PODOLF_LyE.1.3 >15 : Male				0
PODOLF_LyE.1.4 : Female				0
Number of people with TT cases received corrective TT surgery Tra_TTS.1				0
Tra_TTS.1.1 <15 yr: Male				0
Tra_TTS.1.2 :Female				0
Tra_TTS.1.3 >15 : Male				0
Tra_TTS.1.4 : Female				0
Service Delivery - Quarterly Service Delivery Reporting Form (DHIS2) - After intervention
Number of of hydrocele cases operated (due to lymphatic filariasis) - NTD_LF_HyC.1				0
LF_HyC.1.1 <15 : Male				0
LF_HyC.1.2 >15 : Male				0
Number of lymph edema cases managed (podoconosis and lymphatic filariasis) - NTD_PODOLF_LyE.1				12
PODOLF_LyE.1.1 <15 : Male				0
PODOLF_LyE.1.2 : Female				0
PODOLF_LyE.1.3 >15 : Male				6
PODOLF_LyE.1.4 : Female				6
Number of people with TT cases received corrective TT surgery Tra_TTS.1				5
Tra_TTS.1.1 <15 yr: Male
Tra_TTS.1.2 :Female
Tra_TTS.1.3 >15 : Male				3
Tra_TTS.1.4 : Female				2

## Sheet: Health centre
				Number of cases reported in the DHIS2 report during this period (Before Intervention)																Number of cases reported in the DHIS2 report during this period (After Intervention)
	Date of the visit to the facility	DHIS2 report - Period of the report - data from	DHIS2 report - Period of the report - data to	Total number of cases/tests	Number of cases -Male, < 1 year	Number of cases - Male, 1-4 years	Number of cases - Male, 5-14 years	Number of cases - Male, 15-29 years	Number of cases - Male, 30-64 years	Number of cases- Male, >=6 5 years	Number of cases- Female, < 1 year	Number of cases-Female, 1-4 years	Number of cases-Female, 5-14 years	Number of cases- Female, 15-29 years	Number of cases- Female, 30-64 years	Number of cases - Female, >=65 years		Date of the MC visit to the facility	DHIS2 report - Period of the report - data from	DHIS2 report - Period of the report - data to	Total number of cases/tests	Number of cases -Male, < 1 year	Number of cases - Male, 1-4 years	Number of cases - Male, 5-14 years	Number of cases - Male, 15-29 years	Number of cases - Male, 30-64 years	Number of cases- Male, >=6 5 years	Number of cases- Female, < 1 year	Number of cases-Female, 1-4 years	Number of cases-Female, 5-14 years	Number of cases- Female, 15-29 years	Number of cases- Female, 30-64 years	Number of cases - Female, >=65 years
Laboratory Analysis (Lab registry book)
Urine samples/ write on the right the number of tests performed:
Urinary examination – CCA		October, 2020	March, 2021																April, 2021	September, 2021	181													Positive = 65
Stool samples/ write on the right the number of tests performed:
Stools examination – microscopy		October, 2020	March, 2021	83													Positive = 1		April, 2021	September, 2021	0	0		0	0	0	0	0	0	0	0	0	0
Disease - DHIS2 Data (HMIS Section)
Intestinal shistosomiasis (B65-214/215)		October, 2020	March, 2021	0	0	0	0	0	0	0	0	0	0	0	0	0			April, 2021	September, 2021	51	0	0	15	5	7	0	0	3	6	10	3	2
Trachoma (A70-110)		October, 2020	March, 2021	0	0	0	0	0	0	0	0	0	0	0	0	0			April, 2021	September, 2021	0	0	0	0	0	0	0	0	0	0	0	0	0
Sequelae of Trachoma (B90-248)		October, 2020	March, 2021	0	0	0	0	0	0	0	0	0	0	0	0	0			April, 2021	September, 2021	0	0	0	0	0	0	0	0	0	0	0	0	0
Elephanthisais - Filariasis due to Wuchereria Bancrofti (B65-224)		October, 2020	March, 2021	0	0	0	0	0	0	0	0	0	0	0	0	0			April, 2021	September, 2021	0	0	0	0	0	0	0	0	0	0	0	0	0
Filariasis (B65-223)		October, 2020	March, 2021	0	0	0	0	0	0	0	0	0	0	0	0	0			April, 2021	September, 2021	0	0	0	0	0	0	0	0	0	0	0	0	0
Hydrocele (Hydrocele unspecified)-(N40-1112)		October, 2020	March, 2021	0	0	0	0	0	0	0	0	0	0	0	0	0			April, 2021	September, 2021	0	0	0	0	0	0	0	0	0	0	0	0	0
Service Delivery - Quarterly Service Delivery Reporting Form (DHIS2) - Before intervention
Number of of hydrocele cases operated (due to lymphatic filariasis) - NTD_LF_HyC.1				0
LF_HyC.1.1 <15 : Male				0
LF_HyC.1.2 >15 : Male				0
Number of lymph edema cases managed (podoconosis and lymphatic filariasis) - NTD_PODOLF_LyE.1				49
PODOLF_LyE.1.1 <15 : Male
PODOLF_LyE.1.2 : Female
PODOLF_LyE.1.3 >15 : Male				25
PODOLF_LyE.1.4 : Female				24
Number of people with TT cases received corrective TT surgery Tra_TTS.1				26
Tra_TTS.1.1 <15 yr: Male
Tra_TTS.1.2 :Female
Tra_TTS.1.3 >15 : Male				15
Tra_TTS.1.4 : Female				11
Service Delivery - Quarterly Service Delivery Reporting Form (DHIS2) - After intervention
Number of of hydrocele cases operated (due to lymphatic filariasis) - NTD_LF_HyC.1				Sum
LF_HyC.1.1 <15 : Male
LF_HyC.1.2 >15 : Male
Number of lymph edema cases managed (podoconosis and lymphatic filariasis) - NTD_PODOLF_LyE.1				283
PODOLF_LyE.1.1 <15 : Male				39
PODOLF_LyE.1.2 : Female				37
PODOLF_LyE.1.3 >15 : Male				147
PODOLF_LyE.1.4 : Female				60
Number of people with TT cases received corrective TT surgery Tra_TTS.1				38
Tra_TTS.1.1 <15 yr: Male
Tra_TTS.1.2 :Female
Tra_TTS.1.3 >15 : Male				15
Tra_TTS.1.4 : Female				23

## Sheet: HP 1
				Number of cases reported in the Family Folder report during this period (Before Intervention)																	Number of cases reported in the Family Folder report during this period (After Intervention)
	Date of the visit to the facility	Family Folder report - Period of the report - data from	Family Folder report - Period of the report - data to	Total number of suspected cases	Number of cases -Male, < 1 year	Number of cases - Male, 1-4 years	Number of cases - Male, 5-14 years	Number of cases - Male, 15-29 years	Number of cases - Male, 30-64 years	Number of cases- Male, >=6 5 years	Number of cases- Female, < 1 year	Number of cases-Female, 1-4 years	Number of cases-Female, 5-14 years	Number of cases- Female, 15-29 years	Number of cases- Female, 30-64 years	Number of cases - Female, >=65 years	Total Number of cases referred to HC		Date of the MC visit to the facility	Family Folder report - Period of the report - data from	Family Folder report - Period of the report - data to	Total number of suspected cases	Number of cases -Male, < 1 year	Number of cases - Male, 1-4 years	Number of cases - Male, 5-14 years	Number of cases - Male, 15-29 years	Number of cases - Male, 30-64 years	Number of cases- Male, >=6 5 years	Number of cases- Female, < 1 year	Number of cases-Female, 1-4 years	Number of cases-Female, 5-14 years	Number of cases- Female, 15-29 years	Number of cases- Female, 30-64 years	Number of cases - Female, >=65 years	Total Number of cases referred to HC
Suspected Disease - Family Folder/Parallel Reporting Form
Suspected Intestinal shistosomiasis		October, 2020	March, 2021	0	0	0	0	0	0	0	0	0	0	0	0	0	0			April, 2021	September, 2021	0	0	0	0	0	0	0	0	0	0	0	0	0	0
Suspected Trachoma		October, 2020	March, 2021	0	0	0	0	0	0	0	0	0	0	0	0	0	0			April, 2021	September, 2021	10	0	0	0	0	0	0	0	0	0	0	10	0	10
Suspected Lymphatic filariasis		October, 2020	March, 2021	0	0	0	0	0	0	0	0	0	0	0	0	0	0			April, 2021	September, 2021	0	0	0	0	0	0	0	0	0	0	0	0	0	0
Suspected Podoconiosis		October, 2020	March, 2021	0	0	0	0	0	0	0	0	0	0	0	0	0	0			April, 2021	September, 2021	7	0	0	0	1	3	0	0	0	0	0	3		7
Date of Visit : 13/10/2021

## Sheet: HP 2
				Number of cases reported in the Family Folder report during this period (Before Intervention)																	Number of cases reported in the Family Folder report during this period (After Intervention)
	Date of the visit to the facility	Family Folder report - Period of the report - data from	Family Folder report - Period of the report - data to	Total number of suspected cases	Number of cases -Male, < 1 year	Number of cases - Male, 1-4 years	Number of cases - Male, 5-14 years	Number of cases - Male, 15-29 years	Number of cases - Male, 30-64 years	Number of cases- Male, >=6 5 years	Number of cases- Female, < 1 year	Number of cases-Female, 1-4 years	Number of cases-Female, 5-14 years	Number of cases- Female, 15-29 years	Number of cases- Female, 30-64 years	Number of cases - Female, >=65 years	Total Number of cases referred to HC		Date of the MC visit to the facility	Family Folder report - Period of the report - data from	Family Folder report - Period of the report - data to	Total number of suspected cases	Number of cases -Male, < 1 year	Number of cases - Male, 1-4 years	Number of cases - Male, 5-14 years	Number of cases - Male, 15-29 years	Number of cases - Male, 30-64 years	Number of cases- Male, >=6 5 years	Number of cases- Female, < 1 year	Number of cases-Female, 1-4 years	Number of cases-Female, 5-14 years	Number of cases- Female, 15-29 years	Number of cases- Female, 30-64 years	Number of cases - Female, >=65 years	Total Number of cases referred to HC
Suspected Disease - Family Folder/Parallel Reporting Form
Suspected Intestinal shistosomiasis		October, 2020	March, 2021	0	0	0	0	0	0	0	0	0	0	0	0	0	0			April, 2021	September, 2021	2	0	0	0	0	0	0	0	2	0	0	0	0	2
Suspected Trachoma		October, 2020	March, 2021	0	0	0	0	0	0	0	0	0	0	0	0	0	0			April, 2021	September, 2021	1	0	0	0	0	0	0	0	0	1	0	0	0	1
Suspected Lymphatic filariasis		October, 2020	March, 2021	0	0	0	0	0	0	0	0	0	0	0	0	0	0			April, 2021	September, 2021	0	0	0	0	0	0	0	0	0	0	0	0	0	0
Suspected Podoconiosis		October, 2020	March, 2021	0	0	0	0	0	0	0	0	0	0	0	0	0	0			April, 2021	September, 2021	5	0	0	0	1	3	0	0	0	0	0	2		5
Date of Visit : 12/10/2021

## Sheet: HP 3
					Number of cases reported in the Family Folder report during this period (Before Intervention)																	Number of cases reported in the Family Folder report during this period (After Intervention)
		Date of the visit to the facility	Family Folder report - Period of the report - data from	Family Folder report - Period of the report - data to	Total number of suspected cases	Number of cases -Male, < 1 year	Number of cases - Male, 1-4 years	Number of cases - Male, 5-14 years	Number of cases - Male, 15-29 years	Number of cases - Male, 30-64 years	Number of cases- Male, >=6 5 years	Number of cases- Female, < 1 year	Number of cases-Female, 1-4 years	Number of cases-Female, 5-14 years	Number of cases- Female, 15-29 years	Number of cases- Female, 30-64 years	Number of cases - Female, >=65 years	Total Number of cases referred to HC		Date of the MC visit to the facility	Family Folder report - Period of the report - data from	Family Folder report - Period of the report - data to	Total number of suspected cases	Number of cases -Male, < 1 year	Number of cases - Male, 1-4 years	Number of cases - Male, 5-14 years	Number of cases - Male, 15-29 years	Number of cases - Male, 30-64 years	Number of cases- Male, >=6 5 years	Number of cases- Female, < 1 year	Number of cases-Female, 1-4 years	Number of cases-Female, 5-14 years	Number of cases- Female, 15-29 years	Number of cases- Female, 30-64 years	Number of cases - Female, >=65 years	Total Number of cases referred to HC
	Suspected Disease - Family Folder/Parallel Reporting Form
	Suspected Intestinal shistosomiasis		October, 2020	March, 2021	0	0	0	0	0	0	0	0	0	0	0	0	0	0			April, 2021	September, 2021	0	0	0	0	0	0	0	0	0	0	0	0	0	0
	Suspected Trachoma		October, 2020	March, 2021	0	0	0	0	0	0	0	0	0	0	0	0	0	0			April, 2021	September, 2021	19	0	0	0	1	4	0	0	0	1	1	13	0	19
	Suspected Lymphatic filariasis		October, 2020	March, 2021	0	0	0	0	0	0	0	0	0	0	0	0	0	0			April, 2021	September, 2021	0	0	0	0	0	0	0	0	0	0	0	0	0	0
	Suspected Podoconiosis		October, 2020	March, 2021	0	0	0	0	0	0	0	0	0	0	0	0	0	0			April, 2021	September, 2021	8	0	0	0	0	3	0	0	0	0	0	5	0	8
	Date of Visit : 15/10/2021

## Sheet: HP 4
					Number of cases reported in the Family Folder report during this period (Before Intervention)																	Number of cases reported in the Family Folder report during this period (After Intervention)
					Number of cases reported in the Family Folder report during this period (Before Intervention)																	Number of cases reported in the Family Folder report during this period (After Intervention)
		Date of the visit to the facility	Family Folder report - Period of the report - data from	Family Folder report - Period of the report - data to	Total number of suspected cases	Number of cases -Male, < 1 year	Number of cases - Male, 1-4 years	Number of cases - Male, 5-14 years	Number of cases - Male, 15-29 years	Number of cases - Male, 30-64 years	Number of cases- Male, >=6 5 years	Number of cases- Female, < 1 year	Number of cases-Female, 1-4 years	Number of cases-Female, 5-14 years	Number of cases- Female, 15-29 years	Number of cases- Female, 30-64 years	Number of cases - Female, >=65 years	Total Number of cases referred to HC		Date of the MC visit to the facility	Family Folder report - Period of the report - data from	Family Folder report - Period of the report - data to	Total number of suspected cases	Number of cases -Male, < 1 year	Number of cases - Male, 1-4 years	Number of cases - Male, 5-14 years	Number of cases - Male, 15-29 years	Number of cases - Male, 30-64 years	Number of cases- Male, >=6 5 years	Number of cases- Female, < 1 year	Number of cases-Female, 1-4 years	Number of cases-Female, 5-14 years	Number of cases- Female, 15-29 years	Number of cases- Female, 30-64 years	Number of cases - Female, >=65 years	Total Number of cases referred to HC
	Suspected Disease - Family Folder/Parallel Reporting Form
	Suspected Intestinal shistosomiasis		October, 2020	March, 2021	0	0	0	0	0	0	0	0	0	0	0	0	0	0			April, 2021	September, 2021	12	2	0	0	0	2	0	0	0	0	1	9	0	12
	Suspected Trachoma		October, 2020	March, 2021	0	0	0	0	0	0	0	0	0	0	0	0	0	0			April, 2021	September, 2021	14	0	0	0	1	4	0	0	0	0	0	10	0	14
	Suspected Lymphatic filariasis		October, 2020	March, 2021	0	0	0	0	0	0	0	0	0	0	0	0	0	0			April, 2021	September, 2021	0	0	0	0	0	0	0	0	0	0	0	0	0	0
	Suspected Podoconiosis		October, 2020	March, 2021	0	0	0	0	0	0	0	0	0	0	0	0	0	0			April, 2021	September, 2021	11	0	0	0	0	3	0	0	0	0	0	8	0	11
	Date of Visit : 13/10/2021

## Sheet: HP 5
				Number of cases reported in the Family Folder report during this period (Before Intervention)																	Number of cases reported in the Family Folder report during this period (After Intervention)
	Date of the visit to the facility	Family Folder report - Period of the report - data from	Family Folder report - Period of the report - data to	Total number of suspected cases	Number of cases -Male, < 1 year	Number of cases - Male, 1-4 years	Number of cases - Male, 5-14 years	Number of cases - Male, 15-29 years	Number of cases - Male, 30-64 years	Number of cases- Male, >=6 5 years	Number of cases- Female, < 1 year	Number of cases-Female, 1-4 years	Number of cases-Female, 5-14 years	Number of cases- Female, 15-29 years	Number of cases- Female, 30-64 years	Number of cases - Female, >=65 years	Total Number of cases referred to HC		Date of the MC visit to the facility	Family Folder report - Period of the report - data from	Family Folder report - Period of the report - data to	Total number of suspected cases	Number of cases -Male, < 1 year	Number of cases - Male, 1-4 years	Number of cases - Male, 5-14 years	Number of cases - Male, 15-29 years	Number of cases - Male, 30-64 years	Number of cases- Male, >=6 5 years	Number of cases- Female, < 1 year	Number of cases-Female, 1-4 years	Number of cases-Female, 5-14 years	Number of cases- Female, 15-29 years	Number of cases- Female, 30-64 years	Number of cases - Female, >=65 years	Total Number of cases referred to HC
Suspected Disease - Family Folder/Parallel Reporting Form
Suspected Intestinal shistosomiasis		October, 2020	March, 2021	0	0	0	0	0	0	0	0	0	0	0	0	0	0			April, 2021	September, 2021	4			2					0	2				4
Suspected Trachoma		October, 2020	March, 2021	0	0	0	0	0	0	0	0	0	0	0	0	0	0			April, 2021	September, 2021	8	0	1	2	1	0	0	0	2	1	1	0	0	8
Suspected Lymphatic filariasis		October, 2020	March, 2021	0	0	0	0	0	0	0	0	0	0	0	0	0	0			April, 2021	September, 2021	0													0
Suspected Podoconiosis		October, 2020	March, 2021	0	0	0	0	0	0	0	0	0	0	0	0	0	0			April, 2021	September, 2021	8	0	0	0	0	3	0	0	0	0	0	5		8
Date of Visit : 14/10/2021

## Sheet: Endline
Health facility type	Patient UIC:	Patient’s sex:	What is the patient’s age?	HW_Profession	NTD	Health worker considered NTD during examination	Health worker consulted guideline	Guideline referred was appropriate to age	Health worker linked guideline and with iCCM guideline	Examination procedure was appropriate	Health worker applied intervention	NTDs detection was appropriate (among NTD cases)	NTDs management was appropriate (among NTD cases)	NTDs recording was appropriate (among NTD cases)
Hospital	1359	Female	Less than five	GP	No	Yes	No	No	Yes	No	No
Hospital	1370	Male	Less than five	GP	No	Yes	No	No	Yes	No	No
Hospital	1377	Male	Less than five	GP	No	Yes	No	No	Yes	No	No
Hospital	1387	Male	Less than five	GP	No	Yes	No	No	Yes	No	No
Health center	1253	Female	Above 15	Health officer	No	Yes	Yes	Yes		Yes	Yes
Hospital	1369	Male	Above 15	GP	No	Yes	Yes	Yes		Yes	Yes
Hospital	13941	Female	Above 15	GP	No	Yes	Yes	Yes		Yes	Yes
Hospital	1356	Female	Above 15	GP	No	Yes	Yes	Yes		Yes	Yes
Hospital	1363	Female	Above 15	GP	No	Yes	Yes	Yes		Yes	Yes
Hospital	1372	Female	Above 15	GP	No	Yes	Yes	Yes		Yes	Yes
Hospital	1375	Female	Above 15	GP	No	Yes	Yes	Yes		Yes	Yes
Hospital	1564	Female	Above 15	GP	No	Yes	Yes	Yes		Yes	Yes
Hospital	1570	Female	Above 15	GP	No	Yes	Yes	Yes		Yes	Yes
Health center	1523	Female	Above 15	Clinical nurse	No	No	No	No		Yes	No
Hospital	1352	Female	Above 15	GP	No	No	No	No		Yes	No
Hospital	1353	Female	Above 15	GP	No	No	No	No		Yes	No
Hospital	1354	Female	Above 15	GP	No	No	No	No		Yes	No
Hospital	1355	Female	Above 15	GP	No	No	No	No		Yes	No
Health center	1525	Male	Above 15	Clinical nurse	No	Yes	Yes	Yes		No	No
Health center	1296	Male	Above 15	Clinical nurse	No	Yes	Yes	Yes		No	No
Hospital	1360	Male	Above 15	GP	No	Yes	Yes	Yes		No	No
Hospital	1361	Female	Above 15	GP	No	Yes	Yes	Yes		No	No
Hospital	1362	Female	Above 15	GP	No	Yes	Yes	Yes		No	No
Health center	1274	Male	Above 15	Clinical nurse	No	No	Yes	No		No	No
Health center	1308	Male	Above 15	Clinical nurse	No	No	Yes	No		No	No
Health center	1295	Female	Less than five	Clinical nurse	No	No	No	No	No	No	No
Health center	1297	Female	Less than five	Clinical nurse	No	No	No	No	No	No	No
Health center	1261	Male	Less than five	Clinical nurse	No	No	No	No	No	No	No
Health center	1324	Male	Less than five	Health officer	Yes	Yes	Yes	Yes	No	Yes	Yes	Yes	No	Yes
Health center	1317	Female	Less than five	Health officer	Yes	Yes	Yes	Yes	Yes	Yes	Yes	Yes	Yes	No
Health post	1206	Male	Less than five	HEW	Yes	Yes	Yes	Yes	Yes	Yes	Yes	Yes	Yes	Yes
Health post	1210	Male	Less than five	HEW	Yes	Yes	Yes	Yes	Yes	Yes	Yes	Yes	Yes	Yes
Health post	1211	Female	Less than five	HEW	Yes	Yes	Yes	Yes	Yes	Yes	Yes	Yes	Yes	Yes
Health post	1215	Female	Less than five	HEW	Yes	Yes	Yes	Yes	Yes	Yes	Yes	Yes	Yes	Yes
Health post	1219	Female	Less than five	HEW	Yes	Yes	Yes	Yes	Yes	Yes	Yes	Yes	Yes	Yes
Health post	1222	Male	Less than five	HEW	Yes	Yes	Yes	Yes	Yes	Yes	Yes	Yes	Yes	Yes
Health center	1290	Male	Less than five	Clinical nurse	Yes	Yes	Yes	Yes	Yes	Yes	Yes	Yes	Yes	Yes
Health center	1282	Female	Less than five	Clinical nurse	Yes	Yes	Yes	Yes	Yes	Yes	Yes	Yes	Yes	Yes
Health center	1286	Female	Less than five	Clinical nurse	Yes	Yes	Yes	Yes	Yes	Yes	Yes	Yes	Yes	Yes
Health center	13191	Female	5-15	Clinical nurse	Yes	Yes	Yes	Yes		Yes	Yes	Yes	No	Yes
Health center	1313	Male	5-15	Clinical nurse	Yes	Yes	Yes	Yes		Yes	Yes	Yes	No	Yes
Health post	1220	Female	5-15	HEW	Yes	Yes	Yes	Yes		Yes	Yes	Yes	Yes	Yes
Health post	1221	Female	5-15	HEW	Yes	Yes	Yes	Yes		Yes	Yes	Yes	Yes	Yes
Health center	1304	Female	5-15	Clinical nurse	Yes	Yes	Yes	Yes		Yes	Yes	Yes	Yes	Yes
Hospital	1371	Female	5-15	GP	Yes	Yes	Yes	Yes		Yes	Yes	Yes	Yes	Yes
Hospital	1381	Female	5-15	GP	Yes	Yes	Yes	Yes		Yes	Yes	Yes	Yes	Yes
Hospital	1383	Female	5-15	GP	Yes	Yes	Yes	Yes		Yes	Yes	Yes	Yes	Yes
Health center	1306	Male	Above 15	Clinical nurse	Yes	Yes	Yes	Yes		Yes	Yes	Yes	No	No
Health center	1323	Male	Above 15	Clinical nurse	Yes	Yes	Yes	Yes		Yes	Yes	Yes	Yes	Yes
Health post	1200	Male	Above 15	HEW	Yes	Yes	Yes	Yes		Yes	Yes	Yes	Yes	Yes
Health post	1201	Female	Above 15	HEW	Yes	Yes	Yes	Yes		Yes	Yes	Yes	Yes	Yes
Health post	1201	Female	Above 15	HEW	Yes	Yes	Yes	Yes		Yes	Yes	Yes	Yes	Yes
Health post	1202	Female	Above 15	HEW	Yes	Yes	Yes	Yes		Yes	Yes	Yes	Yes	Yes
Health post	1212	Male	Above 15	HEW	Yes	Yes	Yes	Yes		Yes	Yes	Yes	Yes	Yes
Health post	1213	Male	Above 15	HEW	Yes	Yes	Yes	Yes		Yes	Yes	Yes	Yes	Yes
Health post	1204	Male	Above 15	HEW	Yes	Yes	Yes	Yes		Yes	Yes	Yes	Yes	Yes
Health post	1205	Female	Above 15	HEW	Yes	Yes	Yes	Yes		Yes	Yes	Yes	Yes	Yes
Health post	1207	Female	Above 15	HEW	Yes	Yes	Yes	Yes		Yes	Yes	Yes	Yes	Yes
Health post	1208	Female	Above 15	HEW	Yes	Yes	Yes	Yes		Yes	Yes	Yes	Yes	Yes
Health post	1209	Female	Above 15	HEW	Yes	Yes	Yes	Yes		Yes	Yes	Yes	Yes	Yes
Health post	1214	Male	Above 15	HEW	Yes	Yes	Yes	Yes		Yes	Yes	Yes	Yes	Yes
Health post	1216	Female	Above 15	HEW	Yes	Yes	Yes	Yes		Yes	Yes	Yes	Yes	Yes
Health post	1217	Female	Above 15	HEW	Yes	Yes	Yes	Yes		Yes	Yes	Yes	Yes	Yes
Health post	1218	Male	Above 15	HEW	Yes	Yes	Yes	Yes		Yes	Yes	Yes	Yes	Yes
Health post	1223	Male	Above 15	HEW	Yes	Yes	Yes	Yes		Yes	Yes	Yes	Yes	Yes
Health post	1224	Male	Above 15	HEW	Yes	Yes	Yes	Yes		Yes	Yes	Yes	Yes	Yes
Health post	1225	Female	Above 15	HEW	Yes	Yes	Yes	Yes		Yes	Yes	Yes	Yes	Yes
Health center	1291	Male	Above 15	Clinical nurse	Yes	Yes	Yes	Yes		Yes	Yes	Yes	Yes	Yes
Health center	1252	Female	Above 15	Health officer	Yes	Yes	Yes	Yes		Yes	Yes	Yes	Yes	Yes
Health center	1281	Female	Above 15	Clinical nurse	Yes	Yes	Yes	Yes		Yes	Yes	Yes	Yes	Yes
Health center	1272	Male	Above 15	Clinical nurse	Yes	Yes	Yes	Yes		Yes	Yes	Yes	Yes	Yes
Health center	1287	Female	Above 15	Health officer	Yes	Yes	Yes	Yes		Yes	Yes	Yes	Yes	Yes
Health center	1256	Female	Above 15	Clinical nurse	Yes	Yes	Yes	Yes		Yes	Yes	Yes	Yes	Yes
Health center	1285	Male	Above 15	Health officer	Yes	Yes	Yes	Yes		Yes	Yes	Yes	Yes	Yes
Health center	1255	Female	Above 15	Clinical nurse	Yes	Yes	Yes	Yes		Yes	Yes	Yes	Yes	Yes
Health center	1280	Female	Above 15	Clinical nurse	Yes	Yes	Yes	Yes		Yes	Yes	Yes	Yes	Yes
Health center	1292	Female	Above 15	Clinical nurse	Yes	Yes	Yes	Yes		Yes	Yes	Yes	Yes	Yes
Health center	1310	Male	Above 15	Clinical nurse	Yes	Yes	Yes	Yes		Yes	Yes	Yes	Yes	Yes
Health center	1279	Male	Above 15	Clinical nurse	Yes	Yes	Yes	Yes		Yes	Yes	Yes	Yes	Yes
Health center	1289	Female	Above 15	Clinical nurse	Yes	Yes	Yes	Yes		Yes	Yes	Yes	Yes	Yes
Health center	1321	Female	Above 15	Health officer	Yes	Yes	Yes	Yes		Yes	Yes	Yes	Yes	Yes
Health center	1315	Female	Above 15	Clinical nurse	Yes	Yes	Yes	Yes		Yes	Yes	Yes	Yes	Yes
Health center	1316	Male	Above 15	Clinical nurse	Yes	Yes	Yes	Yes		Yes	Yes	Yes	Yes	Yes
Health center	1294	Female	Above 15	Clinical nurse	Yes	Yes	Yes	Yes		Yes	Yes	Yes	Yes	Yes
Health center	1299	Male	Above 15	Health officer	Yes	Yes	Yes	Yes		Yes	Yes	Yes	Yes	Yes
Health center	1318	Female	Above 15	Clinical nurse	Yes	Yes	Yes	Yes		Yes	Yes	Yes	Yes	Yes
Health center	1320	Female	Above 15	Clinical nurse	Yes	Yes	Yes	Yes		Yes	Yes	Yes	Yes	Yes
Health center	1288	Male	Above 15	Clinical nurse	Yes	Yes	Yes	Yes		Yes	Yes	Yes	Yes	Yes
Health center	1311	Female	Above 15	Health officer	Yes	Yes	Yes	Yes		Yes	Yes	Yes	Yes	Yes
Health center	1307	Female	Above 15	Health officer	Yes	Yes	Yes	Yes		Yes	Yes	Yes	Yes	Yes
Hospital	1358	Female	Above 15	GP	Yes	Yes	Yes	Yes		Yes	Yes	Yes	Yes	Yes
Hospital	1367	Female	Above 15	GP	Yes	Yes	Yes	Yes		Yes	Yes	Yes	Yes	Yes
Hospital	1368	Female	Above 15	GP	Yes	Yes	Yes	Yes		Yes	Yes	Yes	Yes	Yes
Hospital	1389	Female	Above 15	GP	Yes	Yes	Yes	Yes		Yes	Yes	Yes	Yes	Yes
Hospital	1390	Female	Above 15	GP	Yes	Yes	Yes	Yes		Yes	Yes	Yes	Yes	Yes
Hospital	1391	Male	Above 15	GP	Yes	Yes	Yes	Yes		Yes	Yes	Yes	Yes	Yes
Hospital	1392	Male	Above 15	GP	Yes	Yes	Yes	Yes		Yes	Yes	Yes	Yes	Yes
Hospital	1393	Female	Above 15	GP	Yes	Yes	Yes	Yes		Yes	Yes	Yes	Yes	Yes
Hospital	1395	Male	Above 15	GP	Yes	Yes	Yes	Yes		Yes	Yes	Yes	Yes	Yes
Hospital	1396	Male	Above 15	GP	Yes	Yes	Yes	Yes		Yes	Yes	Yes	Yes	Yes
Hospital	1397	Male	Above 15	GP	Yes	Yes	Yes	Yes		Yes	Yes	Yes	Yes	Yes
Hospital	1357	Male	Above 15	GP	Yes	Yes	Yes	Yes		Yes	Yes	Yes	Yes	Yes
Hospital	1373	Female	Above 15	GP	Yes	Yes	Yes	Yes		Yes	Yes	Yes	Yes	Yes
Hospital	1376	Female	Above 15	GP	Yes	Yes	Yes	Yes		Yes	Yes	Yes	Yes	Yes
Hospital	1378	Male	Above 15	GP	Yes	Yes	Yes	Yes		Yes	Yes	Yes	Yes	Yes
Hospital	1379	Male	Above 15	GP	Yes	Yes	Yes	Yes		Yes	Yes	Yes	Yes	Yes
Hospital	1364	Female	Above 15	GP	Yes	Yes	Yes	Yes		Yes	Yes	Yes	Yes	Yes
Hospital	1380	Male	Above 15	GP	Yes	Yes	Yes	Yes		Yes	Yes	Yes	Yes	Yes
Hospital	1382	Female	Above 15	GP	Yes	Yes	Yes	Yes		Yes	Yes	Yes	Yes	Yes
Hospital	1384	Male	Above 15	GP	Yes	Yes	Yes	Yes		Yes	Yes	Yes	Yes	Yes
Hospital	1386	Female	Above 15	GP	Yes	Yes	Yes	Yes		Yes	Yes	Yes	Yes	Yes
Hospital	1388	Male	Above 15	GP	Yes	Yes	Yes	Yes		Yes	Yes	Yes	Yes	Yes
Hospital	1374	Male	Above 15	GP	Yes	Yes	Yes	Yes		Yes	Yes	Yes	Yes	Yes
Health center	1312	Female	Above 15	Health officer	Yes	Yes	Yes	Yes		Yes	Yes	Yes	Yes	Yes
Health center	1258	Female	Above 15	Clinical nurse	Yes	Yes	No	No		Yes	Yes	Yes	No	Yes
Health center	1273	Female	Above 15	Clinical nurse	Yes	Yes	Yes	No		Yes	No	Yes	No	Yes
Health center	1262	Female	Above 15	Clinical nurse	Yes	Yes	No	No		Yes	No	Yes	No	Yes
Health center	1309	Male	Above 15	Clinical nurse	Yes	No	Yes	No		No	No	No	No	No
Health center	1305	Female	5-15	Clinical nurse	Yes	Yes	No	No		No	No	No	No	No
Health center	1259	Male	5-15	Clinical nurse	Yes	No	No	No		No	No	No	No	No
Health center	1298	Male	5-15	Clinical nurse	Yes	No	No	No		No	No	No	No	No
Health center	1322	Male	Above 15	Health officer	Yes	Yes	Yes	Yes		Yes	Yes	Yes	No	No
Health center	1263	Male	Above 15	Health officer	Yes	Yes	Yes	Yes		Yes	Yes	Yes	No	No
Health center	1276	Male	Above 15	Clinical nurse	Yes	Yes	Yes	Yes		Yes	Yes	Yes	No	No
Health center	1319	Male	Above 15	Clinical nurse	Yes	Yes	Yes	Yes		Yes	Yes	Yes	No	No
Health center	1300	Female	Above 15	Health officer	Yes	Yes	No	No		No	No	No	No	Yes
Health center	1314	Male	Above 15	Clinical nurse	Yes	Yes	No	No		No	No	No	No	No
Health center	1266	Female	Above 15	Clinical nurse	Yes	No	No	No		No	No	No	No	No
Health center	1394	Male	Above 15	Health officer	Yes	No	No	No		No	No	No	No	No
